# Supplementary material for: Elucidating mechanisms of sunitinib resistance in renal cancer: an integrated pathological-molecular analysis
Source: Oncotarget. 2017 Dec 8;9(4):4661–74. doi: 10.18632/oncotarget.23163 (PMC5797004; doi:10.18632/oncotarget.23163)
Supplement: Supplementary file 2 [file oncotarget-09-4661-s002.xlsx]

## Sheet: Sheet1
Ingenuity Canonical Pathways		-log(p-value)		Molecules
Role of IL-17F in Allergic Inflammatory Airway Diseases		3.95		CXCL8.CXCL1.RPS6KA2.IL6.CSF2
Acute Phase Response Signaling		3.78		HMOX1.SOD2.TF.SAA1.APOA2.AMBP.IL6.RBP1.AGT
Role of IL-17A in Psoriasis		3.38		CXCL8.CXCL3.CXCL1
Bladder Cancer Signaling		3.28		CXCL8.MMP7.MMP28.FGF18.FGF1.FGF5
Hepatic Fibrosis / Hepatic Stellate Cell Activation		3.28		COL5A1.CXCL8.CXCL3.COL13A1.LTB.IL6.PDGFD.AGT.FGF1
Differential Regulation of Cytokine Production in Macrophages and T Helper Cells by IL-17A and IL-17F		2.94		CXCL1.IL6.CSF2
Sperm Motility		2.66		PDE2A.PRKAR2B.PLA2G4C.PTK6.PLCD4.PDE1C
Differential Regulation of Cytokine Production in Intestinal Epithelial Cells by IL-17A and IL-17F		2.62		LCN2.CXCL1.CSF2
LXR/RXR Activation		2.52		TF.SAA1.APOA2.AMBP.IL6.AGT
Role of Cytokines in Mediating Communication between Immune Cells		2.49		CXCL8.IL6.IL23A.CSF2
Granulocyte Adhesion and Diapedesis		2.47		CXCL8.CXCL3.MMP7.MMP28.CXCL1.CLDN2.CXCL2
Cellular Effects of Sildenafil		2.46		PDE2A.KCNN4.PRKAR2B.PLCD4.SLC4A10.PDE1C
FXR/RXR Activation		2.45		TF.FABP6.SAA1.APOA2.AMBP.AGT
Airway Pathology in Chronic Obstructive Pulmonary Disease		2.44		CXCL8.CXCL3
Axonal Guidance Signaling		2.35		SLIT3.ADAMTS8.MMP7.PRKAR2B.GLIS2.NTRK3.WNT7B.
				UNC5B.PDGFD.PLCD4.ADAM8.WNT5A
Agranulocyte Adhesion and Diapedesis		2.33		CXCL8.CXCL3.MMP7.MMP28.CXCL1.CLDN2.CXCL2
Eicosanoid Signaling		2.24		PLA2G4C.PTGS1.ALOX5AP.PTGER1
Regulation of the Epithelial-Mesenchymal Transition Pathway		2.24		FOXC2.FGF18.WNT7B.PDGFD.WNT5A.FGF1.FGF5
tRNA Splicing		2.1		PDE8A.PDE2A.PDE1C
Role of Tissue Factor in Cancer		2.07		CXCL8.CXCL1.RPS6KA2.CSF2.FGF5
TREM1 Signaling		2.06		CXCL8.CXCL3.IL6.CSF2
Hepatic Cholestasis		1.96		CXCL8.ABCB1.PRKAR2B.FABP6.IL6.CSF2
Methylglyoxal Degradation VI		1.93		LDHD
VDR/RXR Activation		1.89		COL13A1.CYP27B1.THBD.CSF2
Atherosclerosis Signaling		1.87		CXCL8.APOA2.PLA2G4C.IL6.PDGFD
cAMP-mediated signaling		1.85		PDE8A.PDE2A.AVPR2.PRKAR2B.HTR1D.ADORA2A.PDE1C
Hematopoiesis from Pluripotent Stem Cells		1.83		CXCL8.IL6.CSF2
Altered T Cell and B Cell Signaling in Rheumatoid Arthritis		1.82		LTB.IL6.IL23A.CSF2
Ovarian Cancer Signaling		1.73		MMP7.PRKAR2B.WNT7B.PTGS1.WNT5A
Colorectal Cancer Metastasis Signaling		1.71		MMP7.PRKAR2B.MMP28.WNT7B.IL6.WNT5A.PTGER1
Cardiac β-adrenergic Signaling		1.7		PDE8A.PDE2A.PRKAR2B.PPP1R1A.PDE1C
Role of Macrophages. Fibroblasts and Endothelial Cells in Rheumatoid Arthritis		1.69		CXCL8.WNT7B.LTB.IL6.PDGFD.CSF2.PLCD4.WNT5A
Clathrin-mediated Endocytosis Signaling		1.67		TF.FGF18.APOA2.PDGFD.FGF1.FGF5
Antioxidant Action of Vitamin C		1.61		HMOX1.PLA2G4C.CSF2.PLCD4
Role of IL-17A in Arthritis		1.59		CXCL8.CXCL3.CXCL1
Phospholipases		1.59		HMOX1.PLA2G4C.PLCD4
G-Protein Coupled Receptor Signaling		1.51		PDE8A.PDE2A.AVPR2.PRKAR2B.HTR1D.ADORA2A.PDE1C
IL-17A Signaling in Gastric Cells		1.46		CXCL8.CXCL1
Pyrimidine Ribonucleotides Interconversion		1.46		AK5.ENTPD2
1.25-dihydroxyvitamin D3 Biosynthesis		1.46		CYP27B1
PXR/RXR Activation		1.42		ABCB1.PRKAR2B.IL6
IL-17A Signaling in Airway Cells		1.4		CXCL3.CXCL1.IL6
IL-15 Production		1.4		PTK6.IL6
Pyrimidine Ribonucleotides De Novo Biosynthesis		1.4		AK5.ENTPD2
IL-15 Signaling		1.37		CXCL8.IL6.CSF2
Sonic Hedgehog Signaling		1.34		PRKAR2B.GLIS2
PPARα/RXRα Activation		1.34		PRKAR2B.APOA2.MEF2C.IL6.PLCD4
Retinoate Biosynthesis II		1.34		RBP1
Heme Degradation		1.34		HMOX1
Basal Cell Carcinoma Signaling		1.32		GLIS2.WNT7B.WNT5A
Endothelin-1 Signaling		1.32		HMOX1.PLA2G4C.PTGS1.SHC3.PLCD4
Dendritic Cell Maturation		1.31		LTB.IL6.IL23A.CSF2.PLCD4
Diseases or Functions Annotation		p-Value		Predicted Activation State		Activation z-score		# Molecules
uterine serous papillary cancer		1,98E-08						17
proliferation of endothelial cells		2,14E-08		Decreased		-2579		15
development of cardiovascular tissue		5,50E-08		Decreased		-2579		16
development of cardiovascular system		5,99E-08		Decreased		-2871		22
vasculogenesis		7,92E-08		Decreased		-2903		19
development of blood vessel		9,63E-08		Decreased		-2701		20
growth of epithelial tissue		3,61E-07		Decreased		-2899		17
cell movement		5,45E-07				-1629		39
alcoholic hepatitis		1,40E-06						6
cardiomyopathy		1,64E-06						14
proliferation of cells		2,48E-06				0,25		63
angiogenesis		2,93E-06		Decreased		-2082		15
detachment of cells		3,53E-06				0,805		6
proliferation of connective tissue cells		4,39E-06		Decreased		-2097		12
cell movement of endothelial cells		4,68E-06		Decreased		-2536		13
Hypertension		5,74E-06						24
proliferation of tumor cell lines		7,21E-06				-0,127		41
leukocyte migration		7,48E-06				-1941		16
vascular disease		7,49E-06						27
migration of muscle cells		7,88E-06				-1724		7
head and neck neoplasia		8,47E-06						31
osteoarthritis		8,81E-06						10
head and neck cancer		9,06E-06						26
migration of endothelial cells		1,01E-05		Decreased		-2892		12
chemotaxis of cells		1,18E-05				-1,25		15
proliferation of vascular endothelial cells		2,00E-05				-1,67		8
cell movement of tumor cell lines		2,20E-05				-0,734		26
acute kidney injury		2,38E-05						5
glioma		2,46E-05						19
cell movement of neutrophils		3,31E-05		Decreased		-2113		8
migration of cells		3,53E-05		Decreased		-2359		32
chemotaxis of neutrophils		3,61E-05				-1791		7
migration of neutrophils		4,47E-05				-0,18		5
inflammatory response		4,94E-05				-1792		14
chronic inflammatory disorder		5,34E-05						29
inflammation of liver		5,43E-05						9
proliferation of muscle cells		5,96E-05				-1685		8
oral squamous cell carcinoma		6,19E-05						10
migration of smooth muscle cells		6,52E-05		Decreased		-2367		6
synthesis of nitric oxide		7,31E-05				-1,89		7
plaque psoriasis		7,62E-05						8
cell movement of leukocyte cell lines		7,77E-05				-0,988		5
diabetic complication		8,10E-05						10
arthritis		8,94E-05						27
migration of leukocyte cell lines		9,43E-05				-0,882		4
nonischemic cardiomyopathy		9,55E-05						9
chronic obstructive pulmonary disease		9,63E-05						8
ulcerative colitis		1,04E-04						7
invasion of tumor cell lines		1,14E-04				-0,39		20
Rheumatic Disease		1,22E-04						29
quantity of superoxide		1,27E-04						3
detachment of vascular endothelial cells		1,37E-04						2
proliferation of fibroblasts		1,55E-04				-0,57		7
diabetic nephropathy		1,67E-04						8
astrocytoma		1,71E-04						16
failure of kidney		1,85E-04						8
healing of wound		1,92E-04						4
invasion of cells		1,99E-04				-0,574		21
end stage renal disease		1,99E-04						6
oral cancer		2,20E-04						11
dilated cardiomyopathy		2,25E-04						7
respiratory burst of cells		2,25E-04						4
Inflammatory Bowel Disease		2,35E-04						11
Dupuytren contracture		2,49E-04						6
proliferation of smooth muscle cells		2,53E-04		Decreased		-2,39		7
disorder of pregnancy		2,63E-04						17
chemotaxis of leukocytes		2,70E-04				-1309		10
obesity		2,87E-04						11
activation of cells		2,94E-04				-1087		14
dengue shock syndrome		3,24E-04						3
transmigration of neutrophils		3,24E-04						3
release of lipid		3,55E-04				-1166		6
cell movement of phagocytes		3,85E-04		Decreased		-2563		10
systemic autoimmune syndrome		3,91E-04						26
apoptosis of neutrophils		3,98E-04						4
quantity of Ca2+		3,99E-04		Decreased		-2393		10
production of neutrophils		4,08E-04						2
secretion of histamine		4,08E-04						2
secretion of leukotriene C4		4,08E-04						2
cell movement of myeloid cells		4,12E-04		Decreased		-2,6		10
injury of cells		4,18E-04						3
glioblastoma cancer		4,41E-04						10
activation of blood platelets		4,52E-04						4
response of myeloid cells		4,98E-04		Decreased		-2169		5
concentration of eicosanoid		5,12E-04				-0,988		4
generation of mononuclear leukocytes		5,27E-04						3
papillary adenocarcinoma		5,63E-04						9
synthesis of DNA		5,74E-04				-1732		10
acute respiratory distress syndrome		5,77E-04						4
differentiation of cells		5,99E-04				-0,858		21
inflammation of body region		6,16E-04						14
congestive heart failure		6,35E-04						5
psoriasis		6,40E-04						19
cell movement of leukocytes		6,53E-04		Decreased		-2134		12
cell viability of lymphatic system cells		6,53E-04						3
priming of cells		6,53E-04						3
chemotaxis of phagocytes		6,63E-04				-1791		8
preeclampsia		6,66E-04						15
hemostasis		6,67E-04						6
metastatic colorectal cancer		6,98E-04						9
signaling of cells		6,98E-04						9
adhesion of neutrophils		7,26E-04				-1188		4
ovarian adenocarcinoma		7,74E-04						9
differentiation of PBMCs		7,97E-04						3
response of granulocytes		8,09E-04		Decreased		-2		4
chemotaxis of myeloid cells		8,09E-04				-1795		8
detachment of epithelial cell lines		8,10E-04						2
enuresis		8,10E-04						2
migration of airway smooth muscle cells		8,10E-04						2
pyelonephritis		8,10E-04						2
basal-cell carcinoma		8,58E-04						5
development of epidermis		9,22E-04						5
migration of endothelial cell lines		9,22E-04						5
cell death of lymphoblastoid cell lines		9,37E-04						6
activation of connective tissue cells		9,60E-04						3
ovarian cancer		9,65E-04						16
peripheral vascular disease		9,80E-04						8
gonadal tumor		9,84E-04						18
coagulation of blood		9,90E-04						5
synthesis of eicosanoid		9,90E-04				-0,964		7
concentration of lipid		1,05E-03				-0,388		9
migration of vascular smooth muscle cells		1,10E-03				-1951		4
transmigration of phagocytes		1,10E-03				0,555		4
respiratory burst of granulocytes		1,14E-03						3
cirrhosis of liver		1,18E-03						7
activation of phagocytes		1,22E-03				-1766		6
serous ovarian carcinoma		1,23E-03						7
Pain		1,29E-03						10
apoptosis of phagocytes		1,30E-03				0,949		5
chemokinesis of neutrophils		1,34E-03						2
expansion of memory T lymphocytes		1,34E-03						2
priming of neutrophils		1,34E-03						2
renal tubular acidosis		1,34E-03						2
stimulation of neutrophils		1,34E-03						2
vasodilation of artery		1,34E-03						2
infiltration of leukocytes		1,34E-03						3
primary ovarian cancer		1,38E-03						5
skin development		1,45E-03						7
myocardial dysfunction		1,45E-03						4
glucose metabolism disorder		1,47E-03						21
aggregation of cells		1,51E-03				0,254		7
activation of blood cells		1,52E-03				-1,43		10
advanced malignant tumor		1,52E-03						15
communication of cells		1,53E-03						27
diabetes mellitus		1,55E-03						20
uptake of 2-deoxyglucose		1,57E-03						3
chronic kidney disease		1,79E-03						8
proliferation of melanoma cell lines		1,81E-03				0,428		6
Budd-Chiari syndrome		1,81E-03						3
cell movement of mononuclear leukocytes		1,87E-03				-1295		9
migration of phagocytes		1,89E-03				-1484		6
rheumatoid arthritis		1,92E-03						20
coronary disease		1,93E-03						11
accumulation of phagocytes		1,99E-03						2
differentiation of CD4+ T-lymphocytes		1,99E-03						2
permeability of plasma membrane		1,99E-03						2
quantity of colony-forming granulocyte-macrophages		1,99E-03						2
regeneration of cells		1,99E-03						2
apoptosis of myeloid cells		2,11E-03				0,974		5
quantity of adipose tissue		2,21E-03						4
chemotaxis of lymphocytes		2,24E-03				0,225		5
advanced ovarian carcinoma		2,27E-03						6
squamous-cell carcinoma		2,34E-03						18
coronary artery disease		2,36E-03						10
transmigration of cells		2,37E-03				0,075		5
generation of superoxide		2,37E-03						3
failure of heart		2,38E-03						7
assembly of intercellular junctions		2,39E-03						4
cell movement of brain cancer cell lines		2,47E-03				0,693		6
sepsis		2,47E-03						6
occlusion of artery		2,55E-03						16
accumulation of myeloid cells		2,77E-03						2
antineutrophil cytoplasmic antibody-associated vasculitis		2,77E-03						2
asymmetric division of hematopoietic progenitor cells		2,77E-03						2
cGMP-mediated signaling		2,77E-03						2
chemotaxis of germ cell tumor cell lines		2,77E-03						2
delay in apoptosis of neutrophils		2,77E-03						2
differentiation of leukocyte cell lines		2,77E-03						2
dry eye		2,77E-03						2
expansion of helper T lymphocytes		2,77E-03						2
generation of Th17 cells		2,77E-03						2
hereditary hemorrhagic telangiectasia		2,77E-03						2
infiltration of macrophages		2,77E-03						2
breast or ovarian cancer		2,78E-03						37
synthesis of prostaglandin E2		2,78E-03				-0,53		5
seizure disorder		2,91E-03						11
immune response of leukocytes		2,94E-03		Decreased		-2155		5
ischemic cardiomyopathy		2,94E-03						5
tuberculosis		2,94E-03						5
formation of plasma membrane		2,99E-03						4
quantity of phagocytes		3,03E-03						3
steatohepatitis		3,03E-03						3
Schizophrenia		3,13E-03						16
thrombosis of vein		3,21E-03						4
amyloidosis		3,29E-03						17
tauopathy		3,39E-03						17
migration of tumor cell lines		3,40E-03				-1515		18
immune response of phagocytes		3,44E-03				-1934		4
glaucoma		3,60E-03						5
binding of Sis-inducible element		3,66E-03						2
development of monocytes		3,66E-03						2
migration of thyroid tumor cell lines		3,66E-03						2
mitosis of hematopoietic progenitor cells		3,66E-03						2
organization of actin stress fibers		3,66E-03						2
proliferation of bone marrow cell lines		3,66E-03						2
activation of neutrophils		3,79E-03						3
chemotaxis of kidney cell lines		3,79E-03						3
idiopathic dilated cardiomyopathy		3,79E-03						3
epilepsy		3,80E-03						10
Migraines		3,88E-03						6
chemotaxis of T lymphocytes		3,94E-03				0,225		4
primary cardiomyopathy		3,94E-03						4
G-protein signaling, coupled to cyclic nucleotide second messenger		4,20E-03						4
hyperkeratosis		4,20E-03						3
shape change of leukocytes		4,20E-03						3
disorder of artery		4,32E-03						17
brain tumor		4,33E-03						15
inflammation of organ		4,35E-03						18
cell movement of carcinoma cell lines		4,51E-03				0,655		6
expansion of T lymphocytes		4,65E-03						3
activation of osteoclasts		4,67E-03						2
proliferation of endometrial cells		4,67E-03						2
chemotaxis of mononuclear leukocytes		4,68E-03				-0,223		6
schizoaffective disorder		4,78E-03						5
Alzheimer's disease		4,96E-03						16
differentiation of osteoclasts		5,12E-03						3
proliferation of pancreatic cancer cell lines		5,23E-03				-0,277		5
quantity of reactive oxygen species		5,38E-03				-0,105		4
secretion of lipid		5,38E-03						4
immune response of neutrophils		5,62E-03						3
organization of filaments		5,71E-03						4
activation of HIV-1		5,80E-03						2
catabolism of phospholipid		5,80E-03						2
cell viability of bone marrow cells		5,80E-03						2
formation of tight junctions		5,80E-03						2
primary pulmonary hypertension		5,80E-03						2
proctitis		5,80E-03						2
morphology of cells		5,87E-03						13
Acne		5,96E-03						5
Thrombosis		5,96E-03						5
tumorigenesis of tumor cell lines		6,05E-03				0,762		4
cellular homeostasis		6,14E-03		Decreased		-2508		17
chronic heart failure		6,15E-03						3
left ventricular dysfunction		6,15E-03						3
proliferation of prostate cancer cell lines		6,35E-03				-1278		9
atherosclerosis		6,37E-03						11
permeability of cells		6,40E-03				-0,293		4
Growth Failure		6,71E-03						3
pulmonary hypertensive arterial disease		6,71E-03						3
burn		6,76E-03						4
mobilization of Ca2+		6,84E-03				-1505		8
apoptosis of kidney cells		7,03E-03						2
osteoclastogenesis of mononuclear leukocytes		7,03E-03						2
quantity of monoamines		7,03E-03						2
transport of pyrimidine base		7,03E-03						2
albuminuria		7,29E-03						3
vasculitis		7,29E-03						3
signal transduction		7,43E-03						23
transport of ion		7,90E-03				1		9
binding of virus		7,91E-03						3
colorectal adenoma		7,91E-03						3
pulmonary emphysema		7,91E-03						3
metastasis		7,95E-03						13
migration of carcinoma cell lines		8,26E-03						5
accumulation of Ca2+		8,37E-03						2
adenomatous polyp		8,37E-03						2
chemotaxis of vascular endothelial cells		8,37E-03						2
clustering of cells		8,37E-03						2
differentiation of Th17 cells		8,37E-03						2
binding of cells		8,52E-03				-1127		10
activation of dendritic cells		8,56E-03						3
cell movement of macrophages		8,56E-03						3
delayed hypersensitive reaction		8,56E-03						3
Mood Disorders		8,71E-03						13
open-angle glaucoma		9,24E-03						4
engulfment of cells		9,45E-03				-0,359		7
activation of monocyte-derived dendritic cells		9,82E-03						2
colony formation of granulocytes		9,82E-03						2
infection by human T-lymphotropic virus type 1		9,82E-03						2
physical disability		9,82E-03						2
cell movement of vascular endothelial cells		9,94E-03						3
metabolism of cyclic nucleotides		1,00E-02						6
activation of leukocytes		1,02E-02		Decreased		-2217		8
binding of tumor cell lines		1,03E-02				-0,603		6
chronic psoriasis		1,03E-02						6
cholangiocarcinoma		1,07E-02						3
development of body trunk		1,07E-02						5
proliferation of ovarian cancer cell lines		1,07E-02				-0,682		5
transport of monovalent inorganic cation		1,07E-02						5
GO ID	Name		p-value	q-value Bonferroni	q-value FDR B&H		q-value FDR B&Y	Hit Count in Query List
GO:0009611	response to wounding		1,57E-10	5,64E-07	5,64E-07		4,94E-06	42
GO:0016477	cell migration		2,63E-08	9,41E-05	3,37E-05		2,95E-04	34
GO:0051270	regulation of cellular component movement		3,73E-08	1,34E-04	3,37E-05		2,95E-04	25
GO:0040011	locomotion		6,00E-08	2,15E-04	3,37E-05		2,95E-04	41
GO:0040012	regulation of locomotion		6,10E-08	2,19E-04	3,37E-05		2,95E-04	24
GO:0048870	cell motility		6,58E-08	2,36E-04	3,37E-05		2,95E-04	35
GO:2000145	regulation of cell motility		2,99E-07	1,07E-03	1,07E-04		9,38E-04	22
GO:0030334	regulation of cell migration		5,02E-07	1,80E-03	1,64E-04		1,43E-03	21
GO:0042127	regulation of cell proliferation		5,75E-07	2,06E-03	1,72E-04		1,50E-03	38
GO:0001525	angiogenesis		1,26E-06	4,52E-03	2,82E-04		2,48E-03	18
GO:0001944	vasculature development		1,53E-06	5,49E-03	3,23E-04		2,83E-03	22
GO:0048771	tissue remodeling		2,00E-06	7,17E-03	3,98E-04		3,49E-03	11
GO:0042060	wound healing		2,67E-06	9,58E-03	4,41E-04		3,87E-03	23
