# Supplementary material for: Elucidating mechanisms of sunitinib resistance in renal cancer: an integrated pathological-molecular analysis
Source: Oncotarget. 2017 Dec 8;9(4):4661–74. doi: 10.18632/oncotarget.23163 (PMC5797004; doi:10.18632/oncotarget.23163)
Supplement: Supplementary file 3 [file oncotarget-09-4661-s003.xlsx]

## Sheet: Sheet1
Ingenuity Canonical Pathways	-log(p-value)	Ratio	Molecules
Bladder Cancer Signaling	4.19	0.0465	MMP7,FGF18,FGF1,FGF5
Regulation of the Epithelial-Mesenchymal Transition Pathway	2.94	0.022	FGF18,WNT5A,FGF1,FGF5
FGF Signaling	2.89	0.0353	FGF18,FGF1,FGF5
tRNA Splicing	2.45	0.0571	PDE8A,PDE1C
Axonal Guidance Signaling	2.37	0.0118	MMP7,GLIS2,NTRK3,UNC5B,WNT5A
Heme Degradation	2	0.25	HMOX1
ERK5 Signaling	1.96	0.0317	MEF2C,RPS6KA2
Clathrin-mediated Endocytosis Signaling	1.95	0.0163	FGF18,FGF1,FGF5
Protein Citrullination	1.9	2,00E-01	PADI2
Basal Cell Carcinoma Signaling	1.88	0.029	GLIS2,WNT5A
Actin Cytoskeleton Signaling	1.8	0.0143	FGF18,FGF1,FGF5
cAMP-mediated signaling	1.76	0.0139	PDE8A,ADORA2A,PDE1C
G-Protein Coupled Receptor Signaling	1.58	0.0118	PDE8A,ADORA2A,PDE1C
Role of Tissue Factor in Cancer	1.52	0.0187	RPS6KA2,FGF5
Choline Biosynthesis III	1.49	0.0769	HMOX1
p38 MAPK Signaling	1.45	0.0171	MEF2C,RPS6KA2
Extrinsic Prothrombin Activation Pathway	1.4	0.0625	THBD
Ovarian Cancer Signaling	1.37	0.0154	MMP7,WNT5A
Human Embryonic Stem Cell Pluripotency	1.36	0.0153	NTRK3,WNT5A
Relaxin Signaling	1.36	0.0152	PDE8A,PDE1C
Cardiac Î²-adrenergic Signaling	1.36	0.0152	PDE8A,PDE1C
Cardiomyocyte Differentiation via BMP Receptors	1.33	0.0526	MEF2C
Diseases or Functions Annotation	p-Value	Activation z-score	# Molecules
cell movement	2.65e-08	-0.113	17
cell movement of tumor cell lines	1.64e-06	0.219	12
proliferation of tumor cell lines	2.09e-06	0.587	16
proliferation of cells	4.29e-06	0.874	21
healing of wound	3.35e-05		3
migration of cells	5.36e-05	-1.318	12
vasodilation of artery	6.23e-05		2
differentiation of cells	0.000166	-0.127	9
proliferation of endothelial cells	0.000166		5
invasion of tumor cell lines	0.00023	0.86	8
formation of tight junctions	0.000278		2
leukocyte migration	0.000309	-0.599	6
cell movement of endothelial cells	0.000318	-1.342	5
vasculogenesis	0.000318	-1	6
cell movement of carcinoma cell lines	0.000331		4
Hypertension	0.000447		8
aggregation of cells	0.000462	0.293	4
infection by human T-lymphotropic virus type 1	0.00048		2
physical disability	0.00048		2
intermittent claudication	0.000559		2
localized cutaneous leishmaniasis	0.000559		2
Asthma	0.000581		4
coagulation of blood	0.000593		3
end stage renal disease	0.000799		3
angiogenesis	0.000955		5
bronchiectasis	0.00116		2
Budd-Chiari syndrome	0.00128		2
permeability of tumor cell lines	0.00128		2
tropical spastic paraparesis	0.0014		2
infection by Hepacivirus	0.00153		2
nonalcoholic steatohepatitis	0.00153		2
metastatic colorectal cancer	0.00173		4
migration of endothelial cells	0.00217	-2	4
circulation of blood	0.00243		2
migration of carcinoma cell lines	0.00243		3
Charcot-Marie-Tooth disease axonal type 2J	0.00253		1
Charcot-Marie-Tooth disease axonal type 2i	0.00253		1
Charcot-Marie-Tooth disease type 1B	0.00253		1
Charcot-Marie-Tooth disease, dominant intermediate type d	0.00253		1
accumulation of macrophages	0.00253		1
arrest in growth of chondrocyte cell lines	0.00253		1
atrophy of kidney	0.00253		1
autosomal dominant Robinow syndrome	0.00253		1
cell viability of chronic myelogenous leukemia cells	0.00253		1
clonogenicity of thyroid tumor cell lines	0.00253		1
clustering of keratinocyte cancer cell lines	0.00253		1
depolarization of plasma membrane	0.00253		1
deposition of vascular smooth muscle cells	0.00253		1
heme oxygenase-1 deficiency	0.00253		1
hereditary hemorrhagic telangiectasia type 2	0.00253		1
hereditary hemorrhagic telangiectasia-related pulmonary arterial hypertension	0.00253		1
hyperplasia of smooth muscle	0.00253		1
long-QT syndrome 10	0.00253		1
mental retardation, stereotypic movements, epilepsy, and/or cerebral malformations	0.00253		1
nephronophthisis 7	0.00253		1
oxidation of heme	0.00253		1
permeability of melanoma cell lines	0.00253		1
priming of adipose cell lines	0.00253		1
proliferation of adipose cell lines	0.00253		1
quantity of UDP-glucuronic acid	0.00253		1
reorganization of focal adhesions	0.00253		1
sporadic Dejerine-Sottas syndrome	0.00253		1
stabilization of atherosclerotic lesion	0.00253		1
structural integrity of tight junctions	0.00253		1
vasodilation of coronary artery	0.00253		1
acute kidney injury	0.0026		2
migration of tumor cell lines	0.00263	-1.323	7
activation of blood platelets	0.00278		2
alcoholic hepatitis	0.00278		2
chronic bronchitis	0.00296		2
activation of cells	0.00334	-0.808	5
pulmonary emphysema	0.00353		2
chronic obstructive pulmonary disease	0.00362		3
detachment of cells	0.00374		2
cell viability of neuroblastoma cell lines	0.0046		2
activation of blood cells	0.005	-0.152	4
Ehlers-Danlos syndrome type II	0.00506		1
Roussy-Levy syndrome	0.00506		1
aggregation of hyaluronic acid	0.00506		1
apoptosis of renal tubular epithelial cells	0.00506		1
arrest in cell cycle progression of neuroblastoma cell lines	0.00506		1
arrest in metaphase of embryonic cell lines	0.00506		1
arrest in metaphase of epithelial cell lines	0.00506		1
arrest in metaphase of kidney cell lines	0.00506		1
autosomal dominant congenital hypomyelinating neuropathy	0.00506		1
binding of adenoviridae	0.00506		1
binding of bladder cancer cell lines	0.00506		1
clonogenicity of carcinoma cell lines	0.00506		1
detachment of vascular endothelial cells	0.00506		1
differentiation of adipose cell lines	0.00506		1
differentiation of muscle cell lines	0.00506		1
frizzled-2 signaling pathway	0.00506		1
migration of germ cells	0.00506		1
migration of myofibroblasts	0.00506		1
morphogenesis of exocrine cells	0.00506		1
priming of adipoblasts	0.00506		1
proliferation of adipoblasts	0.00506		1
retention of hyaluronic acid	0.00506		1
survival of lymphatic endothelial cells	0.00506		1
vasodilation of aortic ring tissue	0.00506		1
aggregation of tumor cell lines	0.00554		2
proliferation of prostate cancer cell lines	0.0056	0.765	4
cell death of kidney cells	0.00595	-1.067	4
hydrolysis of nucleotide	0.00656		2
cell survival	0.00671	0.649	8
reorganization of actin cytoskeleton	0.0071		2
vascular disease	0.00711		7
binding of tumor cell lines	0.00718		3
preeclampsia	0.00753		5
Ehlers-Danlos syndrome, type I	0.00758		1
accumulation of carcinoma cell lines	0.00758		1
acute bronchitis	0.00758		1
arrest in G1 phase of skin cell lines	0.00758		1
autosomal dominant Dejerine-Sottas disease	0.00758		1
autosomal recessive Dejerine-Sottas disease	0.00758		1
concentration of 6-keto-prostaglandin F1 alpha	0.00758		1
concentration of reactive oxygen species	0.00758		1
contact growth inhibition of endothelial cell lines	0.00758		1
damage of plasma membrane	0.00758		1
morphogenesis of endothelial tube	0.00758		1
proliferation of myofibroblasts	0.00758		1
quantity of Hepatitis C virus	0.00758		1
sickle cell anemia with crisis	0.00758		1
cell movement of lymphocytes	0.00782		3
cell death of epithelial cells	0.00795	-1.067	4
chemotaxis of T lymphocytes	0.00854		2
hydrolysis of phosphatidic acid	0.00854		2
proliferation of brain cancer cell lines	0.00865		3
response of myeloid cells	0.00884		2
proliferation of carcinoma cell lines	0.00886	1.982	4
vascular lesion	0.00915		2
metastasis	0.00939		5
cell death of chronic myelogenous leukemia cells	0.0101		1
cell movement of keratinocyte cancer cell lines	0.0101		1
detachment of lymphoma cell lines	0.0101		1
morphology of keratinocyte cancer cell lines	0.0101		1
normal tension glaucoma	0.0101		1
primary gastric cancer	0.0101		1
quantity of heme	0.0101		1
tumorigenesis of ovarian cancer cell lines	0.0101		1
proliferation of neuroblastoma cell lines	0.0101		2
cell movement of leukocytes	0.0102		4
anemia	0.0103		3
organization of filaments	0.0104		2
chemotaxis of cells	0.0104		4
tumorigenesis of tumor cell lines	0.0108		2
oral squamous cell carcinoma	0.0111		3
basal-cell carcinoma	0.0111		2
internalization by tumor cell lines	0.0114		2
migration of endothelial cell lines	0.0114		2
binding of cells	0.0116	-0.916	4
cell death	0.0121	-0.336	13
hemolytic anemia	0.0125		2
accumulation of lung cancer cell lines	0.0126		1
arrest in G1 phase of endothelial cell lines	0.0126		1
cylindroma	0.0126		1
detachment of colon cancer cell lines	0.0126		1
entry into S phase of lung cancer cell lines	0.0126		1
hormone refractory prostate cancer	0.0126		1
interstitial fibrosis of kidney	0.0126		1
lysis of blood clot	0.0126		1
myelination of nervous system	0.0126		1
proliferation of glioblastoma cells	0.0126		1
reorganization of actin stress fibers	0.0126		1
cell movement of hepatoma cell lines	0.0132		2
primary ovarian cancer	0.0136		2
papillary adenocarcinoma	0.0137		3
binding of endothelial cells	0.0139		2
engulfment of cells	0.0141		3
invasion of colon cancer cell lines	0.0147		2
signaling of cells	0.0148		3
arthritis	0.0149		7
entry into S phase of carcinoma cell lines	0.0151		1
permeability of plasma membrane	0.0151		1
proliferation of exocrine cells	0.0151		1
tumorigenesis of prostate cancer cell lines	0.0151		1
Dupuytren contracture	0.0155		2
atherosclerosis	0.0166		4
chemotaxis of neutrophils	0.0167		2
growth of tumor	0.0168		3
cell viability	0.0171	0.296	7
antineutrophil cytoplasmic antibody-associated vasculitis	0.0176		1
differentiation of exocrine cells	0.0176		1
hydrolysis of lysophosphatidic acid	0.0176		1
infiltration by lymphocytes	0.0176		1
infiltration of macrophages	0.0176		1
migration of lymphatic endothelial cells	0.0176		1
proliferation of colon carcinoma cells	0.0176		1
chemotaxis of leukocytes	0.0179		3
immune response of leukocytes	0.0187		2
ischemic cardiomyopathy	0.0187		2
accumulation of cholesterol	0.0201		1
aggregation of colon cancer cell lines	0.0201		1
development of face	0.0201		1
hypoxia	0.0201		1
infection of gonadal cell lines	0.0201		1
migration of thyroid tumor cell lines	0.0201		1
morphology of gonadal cell lines	0.0201		1
proliferation of mesenchymal cells	0.0201		1
quantity of lung cancer cell lines	0.0201		1
cell movement of phagocytes	0.0201		3
quantity of Ca2+	0.0203		3
cell movement of myeloid cells	0.0206		3
cell cycle progression of tumor cell lines	0.0218		3
mobilization of Ca2+	0.0218		3
chronic inflammatory disorder	0.0219		7
differentiation of tumor cell lines	0.0222		3
proliferation of bone cancer cell lines	0.0222		2
arrest in growth of lung cancer cell lines	0.0226		1
binding of heparin	0.0226		1
disruption of intercellular junctions	0.0226		1
idiopathic Parkinson disease	0.0226		1
invasion of thyroid tumor cell lines	0.0226		1
morphogenesis of eye	0.0226		1
morphology of fibroblast cell lines	0.0226		1
proliferation of endometrial cells	0.0226		1
proliferation of lymphatic endothelial cells	0.0226		1
recurrent childhood acute lymphoblastic leukemia	0.0226		1
refractory childhood acute lymphoblastic leukemia	0.0226		1
tuberous sclerosis	0.0226		1
vacuolation of cytoplasm	0.0226		1
primary biliary cirrhosis	0.0241		2
cell death of lymphoblastoid cell lines	0.0246		2
atypical hemolytic uremic syndrome	0.025		1
chronic interstitial cystitis	0.025		1
daytime sleepiness	0.025		1
differentiation of adipoblasts	0.025		1
intraventricular hemorrhage	0.025		1
methylation of protein	0.025		1
organization of collagen fibrils	0.025		1
primary pulmonary hypertension	0.025		1
ruffling of plasma membrane	0.025		1
thrombophilia	0.025		1
cell death of embryonic cell lines	0.0255		3
proliferation of fibroblasts	0.0255		2
proliferation of colon cancer cell lines	0.0263		3
melanoma	0.0265		28
migration of lung cell lines	0.0275		1
synthesis of hyaluronic acid	0.0275		1
cell death of epithelial cell lines	0.0277		3
apoptosis	0.0278	0.084	10
apoptosis of brain cancer cell lines	0.028		2
obesity	0.0288		3
phagocytosis of cells	0.029		2
development of head	0.0295		2
arrest in growth of carcinoma cell lines	0.03		1
biliary atresia	0.03		1
chemotaxis of vascular endothelial cells	0.03		1
dengue shock syndrome	0.03		1
development of palate	0.03		1
hydrolysis of phosphatidylinositol 4,5-diphosphate	0.03		1
phagocytosis by monocyte-derived macrophages	0.03		1
quantity of carcinoma cell lines	0.03		1
transmigration of neutrophils	0.03		1
Pain	0.0302		3
invasion of carcinoma cell lines	0.0311		2
proliferation of melanoma cell lines	0.0311		2
quantity of carbohydrate	0.0321		2
differentiation of chondrocytes	0.0324		1
fibrosarcoma	0.0324		1
neurodevelopmental disorder	0.0324		1
sympathetic nervous system neoplasm	0.0327		2
disorder of artery	0.0327		5
proliferation of embryonic cell lines	0.0332		2
proliferation of ovarian cancer cell lines	0.0332		2
advanced ovarian carcinoma	0.0337		2
proliferation of muscle cells	0.0337		2
cell death of kidney cell lines	0.034		3
cell movement of brain cancer cell lines	0.0348		2
sepsis	0.0348		2
plaque psoriasis	0.0359		2
morphology of cells	0.0362		4
development of central nervous system	0.0365		2
arrest in growth of cells	0.037		2
coronary artery disease	0.0372		3
contracture	0.0373		1
permeability of colon cancer cell lines	0.0373		1
catecholamine-secreting tumor	0.0376		2
differentiation of leukemia cell lines	0.0376		2
binding of monocytes	0.0398		1
colon adenoma	0.0398		1
concentration of prostaglandin E2	0.0398		1
homologous recombination repair of DNA	0.0398		1
invasive breast cancer	0.0398		1
myoclonic dystonia	0.0398		1
synthesis of cholesterol	0.0398		1
Cancer	0.0398		39
cell death of colon cancer cell lines	0.0411		3
drug dependence	0.0416		2
organismal death	0.0421		3
cell viability of leukocyte cell lines	0.0422		1
cell cycle progression	0.0438		5
epilepsy	0.0438		3
diabetic nephropathy	0.044		2
respiratory burst of granulocytes	0.0446		1
proliferation of kidney cell lines	0.0458		2
necrosis	0.0465	-0.146	10
G-protein signaling, coupled to cAMP nucleotide second messenger	0.047		1
differentiation of myoblasts	0.047		1
sensation	0.047		1
serous ovarian carcinoma	0.0477		2
glioma	0.0487		4
binding of prostate cancer cell lines	0.0495		1
